# Supplementary material for: NK cell subsets define sustained remission in rheumatoid arthritis
Source: JCI Insight. 2024 Dec 6;9(23):e182390. doi: 10.1172/jci.insight.182390 (PMC11623943; doi:10.1172/jci.insight.182390)
Supplement: Supporting data values [file jciinsight-9-182390-s071.xlsx]

## Sheet: Fig. 1D
% of cells in CD8+CD57+ NK cell clusters
Intermittent	Stable
0.267252	1.72172
0.529205	1.12267
0.481402	1.59108
0.215722	1.15324
0.450922	0.609358

## Sheet: Fig. 1F
Healthy	Stable	Intermittent	Active
14.6	15.1	16.5	4.26
20.6	27.2	15.2	15.8
10.2	23.2	13.9	4.73
9.76	21.2	5.95	10.2
30.5	17.6	13.1	10.8
16.6	27	7.19	4.25
	23	8.28	6.97
	10.3	7.03	6.52
	19.7
	16.4
	21.1
	45.5
	14.9
	15.4

## Sheet: Fig. 1G
Baseline	Month 12
15.1	18.7
27.2	24.1
23.2	29.8
21.2	23.2
27	26.8
23	21.7
10.3	13.8
16.4	19
45.5	44.6
14.9	12.9
15.4	16.6

## Sheet: Fig. 2A
Healthy		Stable		Intermittent		Active
NKG2A+	KIR2DL1+	NKG2A+	KIR2DL1+	NKG2A+	KIR2DL1+	NKG2A+	KIR2DL1+
20.7	11.2	17.1	24.9	54.4	31.7	22.6	10.4
20.5	29.6	35	18.8	13.3	9.58	19	9.31
28.4	8.64	50.7	9.61	44.5	10.2	48	32.1
14.2	18.6	7.97	13.8	47.4	32.2	57.8	16.9
11.3	33	13.9	9.06	32.3	25.8	41	13.4
6.72	53.9	57.8	17.8	42	24.2	26.1	14.5
		30.6	46.7	22.9	15.1	49.3	24.1
		29.6	37.9	56.4	11.9
		24	16	47.7	24.8
		31.7	37.2
		43.7	36.3
		42.1	35.7

## Sheet: Fig. 2B
Healthy		Stable		Intermittent		Active
CD8+CD57+NKG2A+	CD8+CD57+KIR2DL1+	CD8+CD57+NKG2A+	CD8+CD57+KIR2DL1+	CD8+CD57+NKG2A+	CD8+CD57+KIR2DL1+	CD8+CD57+NKG2A+	CD8+CD57+KIR2DL1+
0.9	2.29	1.31	2.59	7.68	3.11	0.51	0.21
2.4	7.9	5.59	2.5	2.29	2.09	2.35	0.85
1.21	1.61	0.22	0.9	4.53	1.62	1.56	0.52
0.44	2.91	0.46	1.43	1.82	1.15	5.21	0.94
0.9	9.61	7.39	2.02	5.02	3.84	0.54	0.61
1.7	10.4	5.58	4.27	4.42	1.42	1.11	0.36
		6.34	8.96	1.01	0.71
		4.49	5.74	4.24	0.77
		3.89	5.99	3.06	1.55
		9.47	7.57

## Sheet: Fig. 2C
Healthy	Stable	Intermittent	Active
2.29	2.59	3.11	0.21
7.9	2.5	2.09	0.85
1.61	0.9	1.62	0.52
2.91	1.43	1.15	0.94
9.61	2.02	3.84	0.61
10.4	4.27	1.42	0.36
	8.96	0.71
	5.74	0.77
	5.99	1.55
	7.57

## Sheet: Fig 3A
	CD8-CD57-	CD8+CD57-	CD8-CD57+	CD8+CD57+
Stable	2759	2988	1979	2226
Stable	2771	2841	2054	2127
Stable	3789	3903	3039	3078
Stable	3104	3078	2330	2235
Stable	3314	2231	2012	1996
Stable	3026	2607	2123	1959
Stable	2920	2812	1935	2029
Stable	2145	2335	1507	1498
Stable	2995	3084	2359	2532
Stable	2982	2602	1809	1816
Stable	3677	3428	2306	2404
Stable	2154	2249	1691	1702
Stable	2841	2995	2021	2316
Stable	2635	2914	1939	2149
Stable	1951	2016	1334	1538
Stable	1589	1638	1159	1334
Intermittent	3421	3524	2932	3251
Intermittent	2145	2736	2240	2404
Intermittent	2586	2586	1869	1927
Intermittent	3554	4022	2938	3487
Intermittent	1943	1931	1492	1466
Intermittent	2538	2662	2364	2424
Intermittent	2914	3110	1892	2097
Intermittent	2559	2829	1919	2092
Intermittent	2465	2506	1858	1923
Active	3065	3399	2434	2602
Active	3033	3789	3065	3472
Active	2364	2444	1820	2132
Active	3585	3797	2883	3487
Active	2012	2132	1576	1585
Healthy	2879	3057	2217	2413
Healthy	3922	4164	3112	3541
Healthy	4252	4623	3314	3509
Healthy	5017	5238	4400	4633
Healthy	5875	6056	4703	4899
Healthy	5171	5306	3988	4126

## Sheet: Fig 3B
	CD8-CD57-	CD8+CD57-	CD8-CD57+	CD8+CD57+
Stable	2759	2988	1979	2226
Stable	2771	2841	2054	2127
Stable	3789	3903	3039	3078
Stable	3104	3078	2330	2235
Stable	3314	2231	2012	1996
Stable	3026	2607	2123	1959
Stable	2920	2812	1935	2029
Stable	2145	2335	1507	1498
Stable	2995	3084	2359	2532
Stable	2982	2602	1809	1816
Stable	3677	3428	2306	2404
Stable	2154	2249	1691	1702
Stable	2841	2995	2021	2316
Stable	2635	2914	1939	2149
Stable	5392	2566	1557	1507
Stable	2213	1843	1352	1309
Intermittent	4646	4240	2623	2787
Intermittent	5802	5367	4011	4000
Intermittent	2645	2794	1698	1878
Intermittent	3956	4034	2078	2027
Intermittent	4830	4506	2904	2969
Intermittent	3924	3723	1367	2101
Intermittent	4275	3137	1680	1657
Intermittent	4299	3733	2050	1935
Intermittent	5999	5754	4056	3859
Active	2249	2623	1114	1914
Active	4711	4275	3269	3198
Active	3542	3436	2524	2703
Active	3682	2748	1416	1254
Active	3924	3702	2496	2243
Healthy	3148	2937	1394	1264
Healthy	4098	3903	2612	2668
Healthy	3520	3027	2108	2034
Healthy	3987	3314	2197	2284
Healthy	5993	5853	4246	4525
Healthy	5993	5853	4246	4525

## Sheet: Fig 3C
	CD8-CD57-	CD8+CD57-	CD8-CD57+	CD8+CD57+
Stable	1240	1319	1874	2127
Stable	1188	1455	2018	2251
Stable	1448	1550	2040	2399
Stable	1837	2150	2808	2784
Stable	1296	1482	1890	1903
Stable	1392	1654	2045	3917
Stable	1426	1717	2141	2155
Stable	1740	2086	2452	2641
Stable	1732	2027	2251	2266
Stable	1279	1477	1833	1740
Stable	1493	1743	1992	2122
Stable	1254	1467	1605	1786
Stable	917	1084	1167	1170
Stable	1766	2063	2247	2415
Stable	2394	2883	3216	3565
Stable	1654	1866	2251	2237
Intermittent	1070	1251	1339	1405
Intermittent	2155	2506	3065	3223
Intermittent	1543	1673	2184	2132
Intermittent	1615	1924	2247	2311
Intermittent	1543	1770	2217	2281
Intermittent	1556	1857	2624	2425
Intermittent	1216	1461	1336	1622
Intermittent	978	1232	1451	1591
Intermittent	1235	1304	1713	1615
Active	1201	1017	1177	1134
Active	1227	1383	1651	1665
Active	1442	1529	1829	1763
Active	1273	1526	1313	1516
Healthy	1249	1455	1774	2049
Healthy	1182	1567	1543	1809
Healthy	1644	1866	2122	2212
Healthy	1249	1474	1721	1825
Healthy	2746	2892	3020	3137
Healthy	2847	2978	3030	3126

## Sheet: Fig 3D
	CD8-CD57-	CD8+CD57-	CD8-CD57+	CD8+CD57+
Stable	7949	7713	9138	8973
Stable	20688	20556	23528	22013
Stable	22155	21272	26374	22013
Stable	8512	8918	9655	9576
Stable	8918	8792	7515	8564
Stable	12286	12997	12889	13665
Stable	8882	9269	11910	11101
Stable	13780	14892	15830	14400
Stable	6592	6996	7854	6982
Stable	10141	9460	10479	8209
Stable	15631	15863	16866	15930
Stable	8209	10675	12210	11427
Stable	6592	5403	8259	6178
Stable	6227	6178	7903	6363
Stable	10919	11569	13106	10919
Stable	10479	10415	11762	13579
Intermittent	8444	8275	9854	9046
Intermittent	12782	11738	13133	11714
Intermittent	6899	7136	8478	8495
Intermittent	10037	10987	12862	11545
Intermittent	9101	8704	10392	9064
Intermittent	5032	5330	6071	8882
Intermittent	5466	4955	4156	6632
Intermittent	8828	9364	11379	4275
Intermittent	2100	19158	22880	11474
Active	7222	8918	6872	9383
Active	8634	7981	8810	7775
Active	9874	9046	10697	6451
Active	5793	5289	4515	4339
Active	11147	10697	12440	20122
Healthy	12544	12134	9814	9046
Healthy	8599	9557	9576	9714
Healthy	12729	12597	13466	12862
Healthy	10203	10964	11101	11379
Healthy	5512	5718	6536	5609
Healthy	7191	6990	8101	7916

[truncated: 25 more sheets: Fig. 3E, Fig. 4B, Fig. 4C, Fig. 4D, Fig. 4E, Fig. 4G, Fig. 4H, Fig. 5B, Fig. 5C, Fig. 5D, Fig. 5E, Fig. 5F, Fig. 5G, Fig. 5H, Fig. 5J, Fig. 5K, Fig. 5L, Fig. 6B, Fig. 6C, Fig. 6D …]
